# Supplementary material for: DNA methylation-mediated silencing of matricellular protein dermatopontin promotes hepatocellular carcinoma metastasis by α3β1 integrin-Rho GTPase signaling
Source: Oncotarget. 2014 Jul 21;5(16):6701–15. doi: 10.18632/oncotarget.2239 (PMC4196157; doi:10.18632/oncotarget.2239)
Supplement: Supplementary file 1 [file oncotarget-05-6701-s001.xls]

## Sheet: Sheet1
ITEM TO CHECK	IMPORTANCE	CHECKLIST	IMPLEMENTATION/ COMMENT
EXPERIMENTAL DESIGN
Definition of experimental and control groups	E	Yes	experimental group is cDNA template and control group is double-distilled water respectively
Number within each group	E	Yes	cDNA samples were measured in triplicate
Assay carried out by core lab or investigator's lab?	D	Yes	Investigator's lab
Acknowledgement of authors' contributions	D	Yes	Acknowledgement
SAMPLE
Description	E	Yes	included in Materials and methods
Volume/mass of sample processed	D	Yes	several million of cells or several milligram tissue
Microdissection or macrodissection	E	Yes	macrodissection
Processing procedure	E	Yes	included in Materials and methods
If frozen - how and how quickly?	E	Yes	samples were frozen in liquid nitrogen less than 1 hour after resection
If fixed - with what, how quickly?	E	Not applicable	we didn't adopt fixed samples for qPCR assay
Sample storage conditions and duration (especially for FFPE samples)	E	Yes	samples were preserved in liquid nitrogen for less than 1 year
NUCLEIC ACID EXTRACTION
Procedure and/or instrumentation	E	Yes	included in Materials and Methods
Name of kit and details of any modifications	E	Yes	Trizol reagent (Takara, Dalian, China), no modification
Source of additional reagents used	D	Not applicable
Details of DNase or RNAse treatment	E	Yes	we used RNAse free centrifuge tubes in nucleic acid extraction
Contamination assessment (DNA or RNA)	E	Yes	possibility of Genomic DNA contamination interference was ruled out by PCR reaction without reverse transcription in pilot experiments
Nucleic acid quantification	E	Yes	included in Materials and methods
Instrument and method	E	Yes	measured at A260 on NanoDrop ND-2000 spectrophotometer
Purity (A260/A280)	D	Yes	the A260/280 values of all samples were between 1.8-2.0
Yield	D	Yes	appoximately 20ul~50ul (200ng/ul)
RNA integrity method/instrument	E	Yes	RNA integrity was assessed by agarose gel electrophoresis immediately after extraction
RIN/RQI or Cq of 3' and 5' transcripts	E	No	simplified as above
Electrophoresis traces	D	Yes
Inhibition testing (Cq dilutions, spike or other)	E	Yes	Cqs decreased consistently with dilutions of nucleic acid
REVERSE TRANSCRIPTION
Complete reaction conditions	E	Yes	included in Materials and Methods
Amount of RNA and reaction volume	E	Yes	500 ng total RNA in 10 µl reaction mixture
Priming oligonucleotide (if using GSP) and concentration	E	Yes	oligo (dT) primer and random hexamer primer (Kit included the information)
Reverse transcriptase and concentration	E	Yes	PrimeScript® RTase (Kit included the information)
Temperature and time	E	Yes	37°C for 15 min and 85°C for 5 sec
Manufacturer of reagents and catalogue numbers	D	Yes	PrimeScript ™ RT Reagent kit (Takara, Dalian,China; cat.: DRR037A)
Cqs with and without RT	D*	No
Storage conditions of cDNA	D	Yes	stored at -20°C until qPCR assay
qPCR TARGET INFORMATION
If multiplex, efficiency and LOD of each assay.	E	Not applicable
Sequence accession number	E	Yes	included in Supplementary Table 2
Location of amplicon	D	Yes	included in Supplementary Table 2
Amplicon length	E	Yes	included in Supplementary Table 2
In silico specificity screen (BLAST, etc)	E	Yes	included in Supplementary Table 2
Pseudogenes, retropseudogenes or other homologs?	D	No
Sequence alignment	D	Yes
Secondary structure analysis of amplicon	D	Yes
Location of each primer by exon or intron (if applicable)	E	Yes	included in Supplementary Table 2
What splice variants are targeted?	E	Yes	there is no splice variant of our target genes
qPCR OLIGONUCLEOTIDES
Primer sequences	E	Yes	included in Supplementary Table 2
RTPrimerDB Identification Number	D	No
Probe sequences	D**	No
Location and identity of any modifications	E	Not applicable	no modification
Manufacturer of oligonucleotides	D	Yes	Takara (Dalian, China)
Purification method	D	No
qPCR PROTOCOL
Complete reaction conditions	E	Yes	included in Materials and methods
Reaction volume and amount of cDNA/DNA	E	Yes	4ul of diluted cDNA (less than 100ng) in 20ul final reaction volumn
Primer, (probe), Mg++ and dNTP concentrations	E	Yes	20pmol/ul primers; other concertrations information were included in kit
Polymerase identity and concentration	E	Yes	included in SYBR Premix Ex Taq kit (Takara, Dalian, China)
Buffer/kit identity and manufacturer	E	Yes	included in SYBR Premix Ex Taq kit (Takara, Dalian, China)
Exact chemical constitution of the buffer	D	No
Additives (SYBR Green I, DMSO, etc.)	E	Yes	included in SYBR Premix Ex Taq kit (Takara, Dalian, China)
Manufacturer of plates/tubes and catalog number	D	Yes	Applied Biosystems, Inc. (cat.:4346906 )
Complete thermocycling parameters	E	Yes	included in Materials and methods
Reaction setup (manual/robotic)	D	Yes	manual setup
Manufacturer of qPCR instrument	E	Yes	Applied Biosystems, Foster city, CA, USA
qPCR VALIDATION
Evidence of optimisation (from gradients)	D	Yes	sample cDNA was diluted into five different concentration gradient
Specificity (gel, sequence, melt, or digest)	E	Yes	melting curve stage was included in qPCR reactin to analyze specificity
For SYBR Green I, Cq of the NTC	E	Yes	Cq value of reaction without reverse transcription (no-RT assay) was >34
Standard curves with slope and y-intercept	E	Yes	y=﹣3.42x＋35.85
PCR efficiency calculated from slope	E	Yes	0.96
Confidence interval for PCR efficiency or standard error	D	Yes	0.95
r2 of standard curve	E	Yes	0.992
Linear dynamic range	E	No
Cq variation at lower limit	E	No
Confidence intervals throughout range	D	Yes
Evidence for limit of detection	E	Yes	All samples were measurable. Cq difference between the samples with the lowest gene expression and no-RT assay was >10 cycles.
If multiplex, efficiency and LOD of each assay.	E	Not applicable
DATA ANALYSIS
qPCR analysis program (source, version)	E	Yes	Data evaluation was carried out using Applied Biosystems 7500 Real-Time PCR System and ABI7500 sds software v.1.2.3(Applied Biosystems, USA)
Cq method determination	E	Yes	The Cq values were calculated automatically by ABI7500 software
Outlier identification and disposition	E	Yes	comparative cycle threshold method
Results of NTCs	E	Yes	all non-template controls were negative
Justification of number and choice of reference genes	E	No
Description of normalisation method	E	Yes	2-ΔCt
Number and concordance of biological replicates	D	Yes	triplicate
Number and stage (RT or qPCR) of technical replicates	E	Yes	cDNA samples were measured in triplicate
Repeatability (intra-assay variation)	E	Yes	Standard Deviation(SD) was < 0.3
Reproducibility (inter-assay variation, %CV)	D	No
Power analysis	D	No
Statistical methods for result significance	E	Yes	Student's t test , P value < 0.05 was considered statistically significant
Software (source, version)	E	Yes	SPSS 19.0 software (SPSS Inc., Chicago, IL, USA)
Cq or raw data submission using RDML	D	No
Table 1. MIQE checklist for authors, reviewers and editors. All essential information (E) must be submitted with the manuscript. Desirable
information (D) should be submitted if available. If using primers obtained from RTPrimerDB, information on qPCR target, oligonucleotides,
protocols and validation is available from that source.
*: Assessing the absence of DNA using a no RT assay is essential when first extracting RNA. Once the sample has been validated as
RDNA-free, inclusion of a no-RT control is desirable, but no longer essential.
**: Disclosure of the probe sequence is highly desirable and strongly encouraged. However, since not all commercial pre-designed assay
vendors provide this information, it cannot be an essential requirement. Use of such assays is advised against.
